# Supplementary material for: Effect of MnxOy Nanoparticles Stabilized with Methionine on Germination of Barley Seeds (Hordeum vulgare L.)
Source: Nanomaterials (Basel). 2023 May 8;13(9):1577. doi: 10.3390/nano13091577 (PMC10180524; doi:10.3390/nano13091577)
Supplement: Supplementary file 1 [file nanomaterials-13-01577-s001.zip]

Archive with 1 entries (1 files):
- nanomaterials-2313547-supplementary.pdf
